# Supplementary material for: Combining Sulfonylureas with Anticancer Drugs: Evidence of Synergistic Efficacy with Doxorubicin In Vitro and In Vivo
Source: Int J Mol Sci. 2025 Feb 8;26(4):1429. doi: 10.3390/ijms26041429 (PMC11855866; doi:10.3390/ijms26041429)
Supplement: Supplementary file 1 [file ijms-26-01429-s001.zip]

Archive with 1 entries (1 files):
- ijms-3425333-supplementary.pdf
